# Supplementary material for: Thiourea-Isocyanate-Based Covalent Organic Frameworks with Tunable Surface Charge and Surface Area for Methylene Blue and Methyl Orange Removal from Aqueous Media
Source: Micromachines (Basel). 2022 Jun 13;13(6):938. doi: 10.3390/mi13060938 (PMC9229544; doi:10.3390/mi13060938)
Supplement: Supplementary file 1 [file micromachines-13-00938-s001.zip]

Archive with 1 entries (1 files):
- micromachines-1717467-supplementary.pdf
